# Supplementary material for: Geographic patterns of distribution and ecological niche of the snake-necked turtle genus Hydromedusa
Source: PeerJ. 2024 Mar 26;12:e16712. doi: 10.7717/peerj.16712 (PMC10979749; doi:10.7717/peerj.16712)
Supplement: Table S1 — H. maxim iliani (Costa, H.C.), H. tectifera (Sánchez et al., 2019) and one individual of H. tectifera collected by us in a fieldwork. [file peerj-12-16712-s001.xlsx]

## Sheet: Plan1
Table S1: Coordinates, altitude and localities from points used in the study. H. maximiliani (Costa, H.C.), H. tectifera (Sánchez et al., 2019) and one individual of H. tectifera collected by us in a fieldwork.
species,lat,log	Altitude	Locality
maximiliani,-14.950000,-40.550000	949	Barra do Choça, Bahia, Brasil
maximiliani,-14.316000,-40.083000	827	Boa Nova, Bahia, Brasil
maximiliani,-12.870000,-39.480000	452	Elísio Medrado, Bahia, Brasil
maximiliani,-15.183000,-39.400000	737	Jussari, Bahia, Brasil
maximiliani,-15.383000,-39.583000	873	Pau Brasil, Bahia, Brasil
maximiliani,-20.283000,-40.503000	421	Cariacica, Espírito Santo, Brasil
maximiliani,-20.530000,-41.100000	1499	Castelo, Espírito Santo, Brasil
maximiliani,-19.938000,-40.489000	337	Santa Teresa, Espírito Santo, Brasil
maximiliani,-19.953000,-40.742000	694	Santa Teresa, Espírito Santo, Brasil
maximiliani,-19.890000,-40.549000	880	Santa Teresa, Espírito Santo, Brasil
maximiliani,-19.937070,-40.590951	654	Santa Teresa, Espírito Santo, Brasil
maximiliani,-19.916000,-40.600000	658	Santa Teresa, Espírito Santo, Brasil
maximiliani,-20.470000,-41.010000	1034	Vargem Alta, Espírito Santo, Brasil
maximiliani,-21.864000,-42.669000	240	Além Paraíba, Minas Gerais, Brasil
maximiliani,-16.050000,-40.850000	833	Almenara, Minas Gerais, Brasil
maximiliani,-20.721000,-42.479000	1342	Araponga, Minas Gerais, Brasil
maximiliani,-22.016000,-44.033000	1042	Bom Jardim de Minas, Minas Gerais, Brasil
maximiliani,-20.737000,-42.060000	882	Carangola, Minas Gerais, Brasil
maximiliani,-19.833000,-42.100000	1046	Caratinga, Minas Gerais, Brasil
maximiliani,-20.083000,-43.466000	1744	Catas Atlas, Minas Gerais, Brasil
maximiliani,-21.630528,-43.177111	776	Chácara, Minas Gerais, Brasil
maximiliani,-20.850000,-42.791000	760	Coimbra, Minas Gerais, Brasil
maximiliani,-20.464000,-43.885000	976	Congonhas, Minas Gerais, Brasil
maximiliani,-20.464204,-43.886999	990	Congonhas, Minas Gerais, Brasil
maximiliani,-20.465000,-43.886967	995	Congonhas, Minas Gerais, Brasil
maximiliani,-20.445347,-43.930751	1448	Congonhas do Campo, Minas Gerais, Brasil
maximiliani,-21.583000,-43.266000	462	Coronel Pacheco, Minas Gerais, Brasil
maximiliani,-21.374848,-42.933951	1013	Descoberto, Minas Gerais, Brasil
maximiliani,-19.199810,-42.046840	237	Engenheiro Caldas, Minas Gerais, Brasil
maximiliani,-20.813789,-42.090742	717	Faria Lemos, Minas Gerais, Brasil
maximiliani,-19.454853,-43.412564	1173	Itabira, Minas Gerais, Brasil
maximiliani,-19.511192,-43.450090	882	Itabira, Minas Gerais, Brasil
maximiliani,-19.510943,-43.454985	857	Itabira, Minas Gerais, Brasil
maximiliani,-19.510458,-43.449836	893	Itabira, Minas Gerais, Brasil
maximiliani,-19.509038,-43.466133	780	Itabira, Minas Gerais, Brasil
maximiliani,-19.593000,-43.251800	910	Itabira, Minas Gerais, Brasil
maximiliani,-19.418649,-43.406049	891	Itambé do Mato Dentro, Minas Gerais, Brasil
maximiliani,-19.417964,-43.405730	889	Itambé do Mato Dentro, Minas Gerais, Brasil
maximiliani,-19.415940,-43.404121	885	Itambé do Mato Dentro, Minas Gerais, Brasil
maximiliani,-19.415940,-43.404121	885	Itambé do Mato Dentro, Minas Gerais, Brasil
maximiliani,-19.407153,-43.415015	678	Itambé do Mato Dentro, Minas Gerais, Brasil
maximiliani,-19.406992,-43.415200	679	Itambé do Mato Dentro, Minas Gerais, Brasil
maximiliani,-16.395200,-40.983300	400	Jequitinhonha, Minas Gerais, Brasil
maximiliani,-21.779000,-43.370000	843	Juiz de Fora, Minas Gerais, Brasil
maximiliani,-21.746000,-43.359000	690	Juiz de Fora, Minas Gerais, Brasil
maximiliani,-21.792715,-43.367770	765	Juiz de Fora, Minas Gerais, Brasil
maximiliani,-21.688000,-43.344000	825	Juiz de Fora, Minas Gerais, Brasil
maximiliani,-17.157377,-42.777266	856	Leme do Prado, Minas Gerais, Brasil
maximiliani,-20.412000,-43.393200	990	Mariana, Minas Gerais, Brasil
maximiliani,-20.234800,-43.392300	769	Mariana, Minas Gerais, Brasil
maximiliani,-20.190000,-43.430000	909	Mariana, Minas Gerais, Brasil
maximiliani,-20.231183,-43.447236	764	Mariana, Minas Gerais, Brasil
maximiliani,-19.929000,-43.226000	894	Mariana, Minas Gerais, Brasil
maximiliani,-20.178594,-43.480585	919	Mariana, Minas Gerais, Brasil
maximiliani,-20.154900,-43.468700	914	Mariana, Minas Gerais, Brasil
maximiliani,-20.200000,-43.417000	846	Mariana, Minas Gerais, Brasil
maximiliani,-20.904000,-42.545000	1025	Muriaé, Minas Gerais, Brasil
maximiliani,-21.130000,-42.360000	206	Muriaé, Minas Gerais, Brasil
maximiliani,-20.300100,-43.540300	1082	Ouro Preto, Minas Gerais, Brasil
maximiliani,-20.295520,-43.559840	1063	Ouro Preto, Minas Gerais, Brasil
maximiliani,-20.193099,-43.508189	975	Ouro Preto, Minas Gerais, Brasil
maximiliani,-20.180740,-43.508777	977	Ouro Preto, Minas Gerais, Brasil
maximiliani,-20.382000,-43.508000	1166	Ouro Preto, Minas Gerais, Brasil
maximiliani,-19.756000,-42.050000	822	Piedade de Caratinga, Minas Gerais, Brasil
maximiliani,-19.761794,-42.082699	842	Piedade de Caratinga, Minas Gerais, Brasil
maximiliani,-20.729000,-43.929000	1169	Queluzito, Minas Gerais, Brasil
maximiliani,-20.756410,-43.907390	946	Queluzito, Minas Gerais, Brasil
maximiliani,-19.809580,-43.721622	964	Sabará, Minas Gerais, Brasil
maximiliani,-16.429000,-40.055000	832	Santa Maria do Salto, Minas Gerais, Brasil
maximiliani,-21.770000,-43.390000	908	Santos Dumont, Minas Gerais, Brasil
maximiliani,-18.609000,-43.391000	792	Serro, Minas Gerais, Brasil
maximiliani,-20.799000,-42.859000	815	Viçosa, Minas Gerais, Brasil
maximiliani,-23.133000,-44.233000	335	Angra dos Reis, Rio de Janeiro, Brasil
maximiliani,-22.460000,-42.650000	112	Cachoeiras de Macacu, Rio de Janeiro, Brasil
maximiliani,-22.652000,-43.358000	52	Duque de Caxias, Rio de Janeiro, Brasil
maximiliani,-22.526000,-43.013000	326	Guapimirim, Rio de Janeiro, Brasil
maximiliani,-22.583000,-44.567000	477	Itatiaia, Rio de Janeiro, Brasil
maximiliani,-22.526000,-43.728000	416	Mendes, Rio de Janeiro, Brasil
maximiliani,-22.317000,-42.033000	273	Nova Friburgo, Rio de Janeiro, Brasil
maximiliani,-23.250000,-44.700000	4	Paraty, Rio de Janeiro, Brasil
maximiliani,-22.517000,-43.167000	915	Petrópolis, Rio de Janeiro, Brasil
maximiliani,-22.463000,-44.456000	396	Resende, Rio de Janeiro, Brasil
maximiliani,-21.980000,-42.360000	409	Rio de Janeiro, Rio de Janeiro, Brasil
maximiliani,-23.022000,-43.469000	5	Rio de Janeiro, Rio de Janeiro, Brasil
maximiliani,-22.450000,-42.467000	1104	Teresópolis, Rio de Janeiro, Brasil
maximiliani,-22.416600,-43.566000	629	Vassouras, Rio de Janeiro, Brasil
maximiliani,-23.734759,-46.181974	772	Bertioga, São Paulo, Brasil
maximiliani,-24.100000,-48.000000	823	Capão Bonito, São Paulo, Brasil
maximiliani,-23.900000,-46.490000	126	Cubatão, São Paulo, Brasil
maximiliani,-23.700000,-46.600000	815	entre Pai Matias e Evanfelista de Souza, São Paulo, Brasil
maximiliani,-23.900000,-45.300000	265	Ilhabela, São Paulo, Brasil
maximiliani,-22.838221,-45.523312	763	Pindamonhangaba, São Paulo, Brasil
maximiliani,-22.600000,-45.183330	687	Piquete, São Paulo, Brasil
maximiliani,-23.217000,-47.533000	495	Porto Feliz, São Paulo, Brasil
maximiliani,-23.650000,-45.870000	892	Salesópolis, São Paulo, Brasil
maximiliani,-23.656900,-45.893600	884	Salesópolis, São Paulo, Brasil
maximiliani,-23.783000,-46.317000	706	Santo André, São Paulo, Brasil
maximiliani,-23.071400,-45.931300	677	São José dos Campos, São Paulo, Brasil
maximiliani,-24.050000,-47.983000	798	São Miguel Arcanjo, São Paulo, Brasil
maximiliani,-23.591000,-46.608000	781	São Paulo, São Paulo, Brasil
maximiliani,-23.591000,-46.597000	745	São Paulo, São Paulo, Brasil
tectifera, -25.483333°, -54.700000°	244	Acaray, Itaipu, Alto Paraná, Paraguai
tectifera, -25.833333°, -56.233333°	300	Ybituruzú National Park, Guairá, Paraguai
tectifera, -26.583333°, -55.533333°	376	Pirapó, Itapúa, Paraguai
tectifera, -26.416667°, -55.650000°	343	San Rafael National Park, Paraguai
tectifera, -21.346000°, -44.990000°	1091	Ingaí Municipality: Boqueirão: Reserva Ecológica Unilavras, MG, Brasil
tectifera, -21.361667°, -44.768056°	1022	Itumirim Municipality: Cachoeira das Aranhas, MG, Brasil
tectifera, -21.329358°, -44.968969°	1004	Lavras Municipality: Lavras: Parque Ecológico Quedas do Rio Bonito, MG, Brasil
tectifera, -20.254890°, -46.417595°	1295	Parque Nacional da Serra da Canastra: Corrego Pombo, Das Posses River and Corrego Curtume, MG, Brasil
tectifera, -21.000672°, -44.304497°	928	Ritapolis Municipality: Serra da Bandeira
tectifera, -20.569150º, -45.567389º	794	São Roque de Minas Municipality: São Francisco river basin, MG, Brasil
tectifera, -21.567600°, -45.441287°	871	Varginha Municipality: Varginha, MG, Brasil
tectifera, -25.300000°, -49.300000°	953	Almirante Tramandaré Municipality: Almirante Tramandaré, PR, Brasil
tectifera, -23.050000°, -50.233333°	474	Andirá Municipality: Andirá, PR, Brasil
tectifera, -25.593333°, -49.407500°	893	Araucária Municipality: Araucária, PR, Brasil
tectifera, -25.593056°, -49.410278°	885	Iguaçu River, PR, Brasil
tectifera, -25.566667°, -49.624444°	888	Balsa Nova Municipality: Balsa Nova:
tectifera, -25.316667°, -49.850000°	994	Campina Grande do Sul Municipality: Campina Grande do Sul, PR, Brasil
tectifera, -25.459444°, -49.527778°	961	Campo Largo Municipality: Campo Largo, PR, Brasil
tectifera, -25.583333°, -52.166667°	765	Candói Municipality: Candói, PR, Brasil
tectifera, -24.796667°, -50.006944°	995	Castro Municipality: Castro, PR, Brasil
tectifera, -25.600000°, -53.116667°	445	Cruzeiro do Iguaçu Municipality: Cruzeiro do Iguaçu, PR, Brasil
tectifera, -25.430000°, -49.270833°	909	Curitiba Municipality: Curitiba, PR, Brasil
tectifera, -25.738056°, -52.116389°	729	Foz do Jordão Municipality: Foz do Jordão, PR, Brasil
tectifera, -25.196389°, -51.993056°	864	Goixim Municipality: Goixim, PR, Brasil
tectifera, -25.390556°, -51.455278°	1121	Guarapuava Municipality: Guarapuava, PR, Brasil
tectifera, -25.300000°, -48.350000°	6	Guaraqueçava Municipality: Guaraqueçava, PR, Brasil
tectifera, -25.466667°, -48.250000°	0	Ilha do Superagui, PR, Brasil
tectifera, -25.866667°, -48.566667°	58	Guaratuba Municipality: Guaratuba, PR, Brasil
tectifera, -23.391667°, -51.188889°	557	Londrina Municipality: Londrina, PR, Brasil
tectifera, -25.766667°, -49.325000°	907	Manditiruva Municipality: Manditiruva, PR, Brasil
tectifera, -23.369590º, -51.933056º	467	Maringá Municipality: 10 km NE center of Maringá, PR, Brasil
tectifera, -25.816667°, -48.541667°	13	Matinhos Municipality: Matinhos, PR, Brasil
tectifera, -25.382239°, -48.855814°	141	Morretes Municipality: Ipiranga River at 11 km from Morretes, PR, Brasil
tectifera, -25.483333°, -48.833333°	10	Morretes, PR, Brasil
tectifera, -25.536859°, -48.340402°	0	Paranágua Municipality: Ilha do Mel, PR, Brasil
tectifera, -25.520833°, -48.509444°	8	Paranágua, PR, Brasil
tectifera, -25.433333°, -49.183333°	911	Pinhais Municipality: Pinhais, PR, Brasil
tectifera, -25.686667°, -51.645833°	1047	Pinhão Municipality: Pinhão, PR, Brasil
tectifera, -25.620000°, -50.694167°	780	Rebouças Municipality: Rebouças, PR, Brasil
tectifera, -23.983333°, -51.800000°	386	São João do Ivaí Municipality: São João do Ivaí, PR, Brasil
tectifera, -24.325000°, -50.616667°	754	Telemâco Borba Municipality: Telemâco Borba, PR, Brasil
tectifera, -22.677315°, -43.319808°	4	Duque de Caxias: Cidade das Meninas, RJ, Brasil
tectifera, -22.500009°, -43.033334°	765	Teresópolis Municipality: Serra dos Orgãos National Park, RJ, Brasil
tectifera, -28.731244°, -54.902503°	247	Bossoroca Municipality: Bossoroca, RS, Brasil
tectifera, -30.514727°, -53.483046°	435	Caçapava do Sul Municipality: Caçapava do Sul, RS, Brasil
tectifera, -29.674783°, -51.061311°	17	Campo Bom Municipality: Campo Bom, RS, Brasil
tectifera, -29.907795°, -51.184698°	8	Canoas Municipality: Canoas, RS, Brasil
tectifera, -30.566667°, -52.500000°	419	Encruzilhada do Sul Municipality: Palma, RS, Brasil
tectifera, -32.399722°, -52.557500°	9	Rio Grande Municipality: Capilha, RS, Brasil
tectifera, -32.538853°, -52.538749°	7	Estação Ecologica do Taim, RS, Brasil
tectifera, -29.939887°, -50.994753°	29	Gravatai Municipality: Gravatai, RS, Brasil
tectifera, -29.128224°, -56.555271°	63	Itaqui Municipality: Itaqui, RS, Brasil
tectifera, -32.750000°, -52.833333°	0	Mirim Lagoon, RS, Brasil
tectifera, -31.724167°, -52.307500°	15	Pelotas Municipality: Instituto Federal de Educação, Ciências e Tecnologia, Câmpus Pelotas-Visconde da Graça, RS, Brasil
tectifera, -30.027128°, -51.200747°	30	Porto Alegre: Parque Moinhos de Vento, RS, Brasil
tectifera, -30.036800°, -51.208974°	15	Porto Alegre with no more dates
tectifera, -29.689499°, -53.792344°	139	Santa Maria Municipality: Santa Maria, RS, Brasil
tectifera, -29.700000°, -53.700000°	75	Campus da Universidade Federal de Santa Maria, RS, Brasil
tectifera, -29.760742°, -51.148017°	5	São Leopoldo Municipality: São Leopoldo, RS, Brasil
tectifera, -31.362883°, -51.981790°	10	São Lourenço do Sul Municipality: São Lourenço do Sul, RS, Brasil
tectifera, -30.093139°, -53.606361°	71	São Sepé Municipality: Punta do Mato and Sanga Funda, RS, Brasil
tectifera, -30.072216°, -51.096957°	94	Viamão Municipality: Viamão, RS, Brasil
tectifera, -27.594803°, -48.556928°	10	Florianopolis Municipality: Florianopolis, SC, Brasil
tectifera, -24.283333°, -48.450000°	915	Apiai and Iporanga Municipalities: Parque Estadual Turístico do Alto Ribeira de Iguape, SP, Brasil
tectifera, -24.633333°, -48.733333°	848	Apiai and Iporanga Municipalities: Parque Estadual Turístico do Alto Ribeira de Iguape, SP, Brasil
tectifera, -23.716997°, -47.414225°	814	Piedade Municipality, SP, Brasil
tectifera, -23.784694°, -46.305389°	867	Santo André Municipality: Parque Natural Municipal Nascentes de Paranapiacaba, SP, Brasil
tectifera, -23.219840°, -45.891566°	600	São Jose dos Campos Municipality: São Jose dos Campos, SP, Brasil
tectifera, -23.405021°, -46.567415°	887	São Paulo Municipality: North São Paulo city: Parque Estadual da Cantareira, SP, Brasil
tectifera, -23.985851°, -46.742756°	783	South São Paulo city: Núcleo Curucutu, SP, Brasil
tectifera, -23.963879°, -47.504354°	869	Tapiraí Municipality, SP, Brasil
tectifera, -34.647248°, -58.353361°	8	Avellaneda department: Dock Sud, MACN 184, Argentina
tectifera, -34.789941°, -57.999207°	5	Berazategui department: Hudson: Punta Lara Natural Reserve: Baldovinos channel, MLP 5512, Argentina
tectifera, -34.227032°, -58.897240°	31	Campana department: Otamendi Natural Reserve, Argentina
tectifera, -35.570297°, -58.003013°	9	Chascomús department: Vitel stream on Provincial Road 59, 15 km from Provincial Road 29, MACN 36538/36539, Argentina
tectifera, -35.532512°, -58.102738°	4	Vitel lagoon, MACN 38795, Argentina
tectifera, -34.789941°, -57.999207°	5	Ensenada department: Punta Lara Natural Reserve, Argentina
tectifera, -34.924722°, -58.948101°	38	General Las Heras department: General Las Heras, Argentina
tectifera, -34.606757°, -58.952917°	36	General Rodríguez department: Durazno stream, Argentina
tectifera, -34.913352°, -57.947879°	32	La Plata department: Cajaravilla stream, UNNEC-A 000012, Argentina
tectifera, -34.914114°, -57.998827°	11	El Gato stream, UNNEC-A 000014, Argentina
tectifera, -34.920495°, -57.953566°	15	La Plata, MLP 6323–6329, 6410–6412, Argentina
tectifera, -34.940811°, -57.892175°	9	Maldonado stream: Villa Montoro, MLP 6291, 6513, Argentina
tectifera, -34.853525°, -58.079114°	11	Villa Elisa, MLP 5483, Argentina
tectifera, -35.081829°, -57.513535°	9	Magdalena department: Buñirigo stream, MLP 5494, 6023/6024, 6376, Argentina
tectifera, -35.083540°, -57.550076°	5	Cañada Arregui at Tubichamini stream, MLP 5659, 5687, 5703, Argentina
tectifera, -35.141334°, -57.442190°	5	Juan Blanco stream, UNNEC-A 000015, Argentina
tectifera, -35.181666°, -57.652530°	19	Roberto Payró, Argentina
tectifera, -29.037132°, -57.824414°	83	Mercedes department: Balta stream, Argentina
tectifera, -27.389036°, -62.262663°	146	Moreno department: Moreno, MACN 6923, 7092. Argentina
tectifera, -34.369354°, -58.869741°	23	Pilar department: Zelaya, MACN 106/107, 6255–57, 6357–59, 6438, 6954, Argentina
tectifera, -35.131280°, -57.387174°	9	Punta Indio department: El Destino Reserve, MLP 6390, Argentina
tectifera, -35.549411°, -57.231165°	20	Juan Gerónimo ranch, UNNEC-A 000017, Argentina
tectifera, -34.443566°, -58.565598°	14	San Fernando department: Pajarito stream: Delta del Paraná, MACN 6130, Argentina
tectifera, -27.886482°, -57.417484°	81	San Miguel department: Bella Vista
tectifera, -38.198719°, -61.768535°	218	Tornquist department: Sauce Grande River: Sierra de La Ventana, MLP 5717, 6292, 6333. Argentina
tectifera, -34.397926°, -58.605431°	12	Luján River, MACN 30474, Argentina
tectifera, -34.095889°, -59.024246°	25	Zárate department: Zárate, MACN 30473. Argentina
tectifera, -31.390550°, -64.560342°	763	Punilla department: Cavalango, Argentina
tectifera, -31.396391°, -64.585990°	810	Chorrillos River on Cavalango, Argentina
tectifera, -31.863780°, -58.259090°	30	Colón department: El Palmar National Park, Argentina
tectifera, -32.485331°, -58.231896°	19	Concepción del Uruguay department: Achiras stream: Feliciano, MACN 36540, Argentina
tectifera, -32.960376°, -58.920216°	46	Gualeguaychú department: afluent of Uruguay River, Argentina
tectifera, -27.918203°, -55.713390°	132	Apostoles department: Santa María stream near Apóstoles, Argentina
tectifera, -27.095610°, -54.893526°	481	Cainguás department: Aristóbulo del Valle, Argentina
tectifera, -25.913008°, -53.997680°	443	General Manuel Belgrano department: 10 km N Dos Hermanas, LGE 06414, Argentina
tectifera, -25.848253°, -54.346715°	238	General Manuel Belgrano and Iguazú departments: Uruguai Provincial Park. Argentina
tectifera, -25.848252°, -54.346715°	238	Iguazú department: Campamento Yacu Poi: Puerto Libertad (Puerto Bemberg), MACN 30480/30481, Argentina
tectifera, -27.624789°, -55.402868°	258	Leandro N. Alem department: Colonia Taranco: Cerro Azul, Argentina
tectifera, -27.495624°, -55.093863°	334	Oberá department: Chico stream, Argentina
tectifera, -26.566229°, -53.997679°	605	San Pedro department: 25 km SE San Pedro near Esmeralda Provincial Park, LGE 08836
tectifera, -23.609375°, -62.593917°	210	Rivadavia department: Los Blancos, FML 13573. Argentina
tectifera, -33.927081°, -65.665855°	531	General Pedernera department: Popopis River: Justo Daract, UNNEC-A 000010. Argentina
tectifera, -28.494608°, -63.816292°	123	Atamisqui department: Villa Atamisqui, MACN 32664. Argentina
tectifera, -32.382398°, -54.029440°	83	Posta del Chuy at 14 km from Melo, Uruguai
tectifera, -31.900000°, -54.416667°	138	Sierra de Aceguá, Uruguai
tectifera, -34.901872°, -54.963434°	35	Maldonado, Uruguai
tectifera, -34.868360°, -56.333475°	29	Pajas Blancas, Uruguai
tectifera, -34.834785°, -56.263907°	9	Pantanoso stream, Uruguai
tectifera, -34.823434°, -56.139336°	54	Piedras Blancas, Uruguai
tectifera, -34.877184°, -56.139336°	54	Unión, Uruguai
tectifera, -33.122808°, -58.297552°	21	Fray Bentos, Uruguai
tectifera, -33.383933°, -58.319708°	0	Villa Soriano: Negro River, Uruguai
tectifera, -30.958926°, -57.839587°	53	El Espinillar, Uruguai
tectifera, -33.260443°, -58.018562°	36	Mercedes, Uruguai
tectifera, -31.819706°, -56.177015°	173	Valle Edén, Uruguai
tectifera, -22.004370°, -44.180280°	1210	Bom Jardim de Minas, Minas Gerais
